# Supplementary material for: Use of Wild Edible Plants: Can They Meet the Dietary and Nutritional Needs of Indigenous Communities in Central India
Source: Foods. 2021 Jun 23;10(7):1453. doi: 10.3390/foods10071453 (PMC8307769; doi:10.3390/foods10071453)
Supplement: Supplementary file 1 [file foods-10-01453-s001.zip]

Archive with 1 entries (1 files):
- foods-1204853-supplementary.pdf
